# Supplementary material for: Candida albicans Hexokinase 2 Challenges the Saccharomyces cerevisiae Moonlight Protein Model
Source: Microorganisms. 2021 Apr 15;9(4):848. doi: 10.3390/microorganisms9040848 (PMC8071269; doi:10.3390/microorganisms9040848)
Supplement: Supplementary file 1 [file microorganisms-09-00848-s001.zip]

Archive with 1 entries (1 files):
- microorganisms-1161426-SI.pdf
